# Supplementary material for: Defining the role of pulmonary endothelial cell heterogeneity in the response to acute lung injury
Source: eLife. 2020 Feb 24;9:e53072. doi: 10.7554/eLife.53072 (PMC7176435; doi:10.7554/eLife.53072)
Supplement: Figure 1—figure supplement 3—source data 1. [file elife-53072-fig1-figsupp3-data1.xlsx]

## Sheet: Sheet1
	Cd34/Gapdh
	CD45-/CD31-		CD45-/CD31+/CD34-low		CD45-/CD31+/CD34-high
*Average across three technical replicates	Mean	SD	Mean	SD	Mean	SD
	1.46546	0.292492	0.869157	0.200895	4.27363	0.548509
	2.28706	0.431198	1.77766	0.342394	7.03026	1.03141
	1.74061	0.151701	0.962187	0.317413	1.94976	0.319484
	3.08974	1.06947	0.390991	0.0628885	5.48317	0.378803
	Car4/Gapdh
	CD45-/CD31-		CD45-/CD31+/CD34-low		CD45-/CD31+/CD34-high
	Mean	SD	Mean	SD	Mean	SD
	0.00955523	0.0165501	1.58388	0.542032	5.43345	0.51751
	0.0740768	0.0665566	1.49531	0.531528	7.24844	0.141125
	0.0394174	0.0377095	0.636803	0.278228	2.47831	0.145945
	0.0313817	0.0283938	0.284007	0.103769	6.53154	1.23149
	Cd31/Gapdh
	CD45-/CD31-		CD45-/CD31+/CD34-low		CD45-/CD31+/CD34-high
	Mean	SD	Mean	SD	Mean	SD
	0.00872912	0.00325696	1.23518	0.299988	1.26843	0.0709331
	0.0387839	0.0239001	1.78125	0.0209735	2.09531	0.0960944
	0.0249491	0.00592637	0.622259	0.0715261	0.810497	0.125068
	0.037786	0.0420658	0.361313	0.0988253	1.47002	0.107415
	Plvap/Gapdh
	CD45-/CD31-		CD45-/CD31+/CD34-low		CD45-/CD31+/CD34-high
	Mean	SD	Mean	SD	Mean	SD
	0.0221102	0.00878721	1.59297	0.383118	0.598534	0.0722006
	0.0364955	0.0249548	1.39516	0.0339139	0.859258	0.0691913
	0.0124175	0.0013496	0.715373	0.13	0.470547	0.0818491
	0.027058	0.00504897	0.296493	0.0305846	0.821223	0.0900596
	Vwf/Gapdh
	CD45-/CD31-		CD45-/CD31+/CD34-low		CD45-/CD31+/CD34-high
	Mean	SD	Mean	SD	Mean	SD
	0.028443	0.0247573	0.786696	0.327992	0.267729	0.0867528
	0	0	1.81293	0.734374	0.941587	0.0633768
	0	0	0.989901	0.299379	0.297886	0.0753332
	0	0	0.410469	0.10793	0.442754	0.30877
	Ednrb/Gapdh
	CD45-/CD31-		CD45-/CD31+/CD34-low		CD45-/CD31+/CD34-high
	Mean	SD	Mean	SD	Mean	SD
	0.466616	0.05026	1.28268	0.342515	6.92578	0.284648
	0.596596	0.21176	2.10988	0.0637444	8.09072	0.243953
	0.572035	0.0680725	0.310355	0.089027	3.84874	0.449091
	0.400233	0.192225	0.297082	0.130889	6.06418	1.63714
	Gpihbp1/Gapdh
	CD45-/CD31-		CD45-/CD31+/CD34-low		CD45-/CD31+/CD34-high
	Mean	SD	Mean	SD	Mean	SD
	0.0196385	0.00958469	1.52858	0.0894116	0.814787	0.118401
	0.0287659	0.0112095	1.27434	0.215058	0.89654	0.0808331
	0.0404082	0.00692399	0.810022	0.140861	0.581277	0.0860701
	0.0523331	0.0140894	0.387055	0.0591504	0.748901	0.141478
	Kdr/Gapdh
	CD45-/CD31-		CD45-/CD31+/CD34-low		CD45-/CD31+/CD34-high
	Mean	SD	Mean	SD	Mean	SD
	0.0349449	0.0605264	1.26038	0.289967	2.48337	0.269162
	0.0770724	0.0405368	1.77548	0.565748	6.61514	2.21528
	0.0477978	0.0443927	0.673793	0.169137	1.64995	0.402642
	0.050732	0.0586894	0.290354	0.184658	3.56239	0.577399
