# Supplementary material for: Defining the role of pulmonary endothelial cell heterogeneity in the response to acute lung injury
Source: eLife. 2020 Feb 24;9:e53072. doi: 10.7554/eLife.53072 (PMC7176435; doi:10.7554/eLife.53072)
Supplement: Figure 3—figure supplement 3—source data 1. [file elife-53072-fig3-figsupp3-data1.xlsx]

## Sheet: Sheet1
% Car4-high EC within 3 microns
	Hopx	Sftpc
	14.7	12.5
	12.2	13
		15.6
	9.4	8.6
	9.5	16
	26.1
	25	9.1
	3.8	6.9
	2.9	10.7
	23.3	12
