# Supplementary material for: Defining the role of pulmonary endothelial cell heterogeneity in the response to acute lung injury
Source: eLife. 2020 Feb 24;9:e53072. doi: 10.7554/eLife.53072 (PMC7176435; doi:10.7554/eLife.53072)
Supplement: Figure 5—figure supplement 1—source data 1. [file elife-53072-fig5-figsupp1-data1.xlsx]

## Sheet: Sheet1
	%pHH3+/total nuclei			%pHH3+/total Car4+/Pecam1+ nuclei				%pHH3+/total Pecam1+ nuclei				%pHH3+/total nuclei
	Ctrl	H1N1		Ctrl	H1N1			Ctrl	H1N1			Car4-high ECs	total ECs
	0.06	0.65		0	1.56			0.06	1.17			1.2	0.86
	0	0.52		0	0.44			0	0.5			1.43	0.77
	0	0.62		0	1.88			0	0.8			0.41	0.33
		0.235			0.57				0.13			3.57	2.04
		0.75			1.2				0.86			1.56	1.17
		0.815			1.43				0.77			0.44	0.5
		0.42
		0.3			0.41				0.33			1.88	0.8
		1.155			3.57				2.04			0.57	0.13
	%pHH3+/total nuclei			%Ki67+/total nuclei				%pHH3+/total Car4+/Pecam1+ nuclei				%pHH3+/total Pecam1+ nuclei
	No EdU	EdU		No EdU	EdU			No EdU	EdU			No EdU	EdU
	0.75	0.65		2.3	5.12			1.2	1.56			0.86	1.17
	0.815	0.52		6.87	6.12			1.43	0.44			0.77	0.5
	0.42	0.62		1.63	1.63				1.88				0.8
	0.3	0.235		0.63	1.67			0.41	0.57			0.33	0.13
	1.155			1.55				3.57				2.04
