# Supplementary material for: Defining the role of pulmonary endothelial cell heterogeneity in the response to acute lung injury
Source: eLife. 2020 Feb 24;9:e53072. doi: 10.7554/eLife.53072 (PMC7176435; doi:10.7554/eLife.53072)
Supplement: Figure 5—figure supplement 5—source data 1. [file elife-53072-fig5-figsupp5-data1.xlsx]

## Sheet: Sheet1
#Top2a+/Prc1+/Pecam1+ cells per field
Control	Zones 1/2	Zone 3
2	71	48
2	45	52
1	53	20
0	66	42
	61	39
	49	37
	35	23
	17	17
	49	24
	40	27
		42
#Top2a+/Prc1+/Pecam1- cells per field
Control	Zones 1/2	Zone 3
3	29	24
2	23	12
1	27	16
1	15	30
	14	18
	19	11
	24	19
	9	15
	12	17
	28	16
		26
