# Supplementary material for: Defining the role of pulmonary endothelial cell heterogeneity in the response to acute lung injury
Source: eLife. 2020 Feb 24;9:e53072. doi: 10.7554/eLife.53072 (PMC7176435; doi:10.7554/eLife.53072)
Supplement: Figure 5—figure supplement 6—source data 1. [file elife-53072-fig5-figsupp6-data1.xlsx]

## Sheet: Sheet1
Cell cycle gene expression in all cell types at homeostasis
	G1	G2/M	S
Epithelial	43	37.3	19.8
Mesenchymal	47.2	25.3	27.5
Endothelial	25.1	35	39.9
Other	40.5	35.4	24.1
Cell cycle gene expression in ECs at homeostasis
	G1	G2/M	S
maEC	31.5	37.3	31.2
Car4-low miEC	22.3	35.9	41.8
Car4-high miEC	39	27.4	33.6
Other EC	19.4	39.8	40.8
Cell cycle gene expression in all cell types 14 days post-flu
	G1	G2/M	S
Epithelial	69.4	8.4	22.1
Mesenchymal	69.1	5.3	25.5
Endothelial	42.2	16.6	41.1
Other	64.2	9.8	26.1
Cell cycle gene expression in ECs 14 days post-flu
	G1	G2/M	S
maEC	46.4	12.5	41.1
Car4-low miEC	40.3	16.2	43.5
Car4-high miEC	52.6	10.2	37.1
Other EC	43.6	14.1	42.3
Proliferating EC	0	89.8	10.2
